# Supplementary material for: Temporal changes in brain morphology related to inflammation and schizophrenia: an omnigenic Mendelian randomization study
Source: Psychol Med. 2024 Mar 6;54(9):2054–62. doi: 10.1017/S003329172400014X (PMC11413356; doi:10.1017/S003329172400014X)
Supplement: Liu et al. supplementary material [file S003329172400014Xsup001.xls]

## Sheet: Supplementary Table 1
Supplementary Table 1 - Overview of GWAS traits included in the study
Trait name: trait name of GWAS summary statistics; phenotype: the detailed phenotype of GWAS traits; Cases: number of cases; Controls: number of control; Sample size: the sample size of GWAS; Ancestry: population of GWAS (EUR: European)
Trait name	phenotype	Cases	Control	Sample size	Ancestry	PMID
Schizophrenia	Schizophrenia	71554	243649	315203	EUR	35396580
CRP	C-reactive Protein	NA	NA	427367	EUR	35459240
Cyotkines	41 inflammatory cytokines(Sup. Table 2)	NA	NA	8293	EUR	33491305
amygdala	Change rate of Amygdala	NA	NA	15100	EUR	35383335
caudate	Change rate of Caudate	NA	NA	15100	EUR	35383335
cerebellum_GM	Change rate of Cerebellum Cortex	NA	NA	15100	EUR	35383335
cerebellum_WM	Change rate of Cerebellum White Matter	NA	NA	15100	EUR	35383335
cerebral_WM	Change rate of Cortical White Matter Volume	NA	NA	15100	EUR	35383335
cortical_GM	Change rate of Cortex Volume	NA	NA	15100	EUR	35383335
hippocampus	Change rate of Hippocampus	NA	NA	15100	EUR	35383335
lateral_ventricles	Change rate of Lateral Ventricles	NA	NA	15100	EUR	35383335
mean_thickness	Change rate of Cortical Thickness	NA	NA	15100	EUR	35383335
nucleus_accumbens	Change rate of Accumbens	NA	NA	15100	EUR	35383335
pallidum	Change rate of Pallidum	NA	NA	15100	EUR	35383335
putamen	Change rate of Putamen	NA	NA	15100	EUR	35383335
surface_area	Change rate of surface area	NA	NA	15100	EUR	35383335
thalamus	Change rate of Thalamus	NA	NA	15100	EUR	35383335
total_brain	Change rate of Total Brain	NA	NA	15100	EUR	35383335

## Sheet: Supplementary Table 2
Supplementary Table 2 - Overview of cytokines/chemokines included in the study
cytokines	GWAS summary data (File Name)
B_NGF	meta_filt_B_NGF_noBMI.txt
CTACK	meta_filt_CTACK_noBMI.txt
EOTAXIN	meta_filt_EOTAXIN_noBMI.txt
FGF_BASIC	meta_filt_FGF_BASIC_noBMI.txt
G_CSF	meta_filt_G_CSF_noBMI.txt
GROA	meta_filt_GROA_noBMI.txt
HGF	meta_filt_HGF_noBMI.txt
IFN-G	meta_filt_IFN_G_noBMI.txt
IL-1B	meta_filt_IL_1B_noBMI.txt
IL-1RA	meta_filt_IL_1RA_noBMI.txt
IL-2	meta_filt_IL_2_noBMI.txt
IL-2RA	meta_filt_IL_2RA_noBMI.txt
IL-4	meta_filt_IL_4_noBMI.txt
IL-5	meta_filt_IL_5_noBMI.txt
IL-6	meta_filt_IL_6_noBMI.txt
IL-7	meta_filt_IL_7_noBMI.txt
IL-8	meta_filt_IL_8_noBMI.txt
IL-9	meta_filt_IL_9_noBMI.txt
IL-10	meta_filt_IL_10_noBMI.txt
IL-12 P70	meta_filt_IL_12_P70_noBMI.txt
IL-13	meta_filt_IL_13_noBMI.txt
IL-16	meta_filt_IL_16_noBMI.txt
IL-17	meta_filt_IL_17_noBMI.txt
IL-18	meta_filt_IL_18_noBMI.txt
IP-10	meta_filt_IP_10_noBMI.txt
M-CSF	meta_filt_M_CSF_noBMI.txt
MCP-1-MCAF	meta_filt_MCP_1_MCAF_noBMI.txt
MCP-3	meta_filt_MCP_3_noBMI.txt
MIF	meta_filt_MIF_noBMI.txt
MIG	meta_filt_MIG_noBMI.txt
MIP-1A	meta_filt_MIP_1A_noBMI.txt
MIP-1B	meta_filt_MIP_1B_noBMI.txt
PDGF-BB	meta_filt_PDGF_BB_noBMI.txt
RANTES	meta_filt_RANTES_noBMI.txt
SCF	meta_filt_SCF_noBMI.txt
SCGF-B	meta_filt_SCGF_B_noBMI.txt
SDF-1A	meta_filt_SDF_1A_noBMI.txt
TNF-A	meta_filt_TNF_A_noBMI.txt
TNF-B	meta_filt_TNF_B_noBMI.txt
TRAIL	meta_filt_TRAIL_noBMI.txt
VEGF	meta_filt_VEGF_noBMI.txt

## Sheet: Supplementary Table 3
Supplementary Table 3 - Results of round 1 Omngenic Mendelian Randomization (of schizophrenia ⇒ inflammation)
** Significant after Bonferroni multiple comparison correction (P-value < 0.05/42 = 0.00119); * nominally significant (P-value < 0.05)
cytokine	alpha	beta	gamma	se	z_stat	P-value
CRP	-0.035	0.005	0.002	0.00268	−11.869	s	**
bNGF	-0.10124	0.00477565	0.000781203	0.017865	-5.66692	1.45e-08	**
CTACK	-0.0528661	0.00477189	0.000592307	0.017313	-3.05355	0.00226152	*
EOTAXIN	0.00414392	0.00473436	0.00196357	0.0111353	0.372142	0.709787
FGF-BASIC	0.0040485	0.00473178	0.00130096	0.0115692	0.349938	0.726385
G-CSF	0.0389821	0.00473231	0.00103948	0.0121669	3.20395	0.00135557	*
GROA	-0.0684829	0.00477673	0	0.017754	-3.85731	0.000114641	**
HGF	-0.00124888	0.00472897	0.0011863	0.0113216	-0.110309	0.912164
IFN-G	0.00160343	0.00473216	0	0.011414	0.140478	0.888282
IL-10	-0.0322971	0.0047308	0.00186371	0.011037	-2.92626	0.00343069	*
IL-12P70	-4.66e-05	0.0047303	0.00361139	0.0103699	-0.00449263	0.996415
IL-13	-0.0127826	0.00477755	0.00258171	0.0162333	-0.78743	0.43103
IL-16	0.0207013	0.00477329	0	0.0161401	1.2826	0.199631
IL-17	-0.0137252	0.00473294	0.00150998	0.0109105	-1.25798	0.208399
IL-18	0.0113509	0.00477199	0.00181707	0.0149045	0.761575	0.446314
IL-1B	0.0257891	0.0047836	0	0.0156945	1.64319	0.100343
IL-1RA	0.0237923	0.00477236	0.00177496	0.0166988	1.42479	0.154217
IL-2	0.0316789	0.00477628	0.00237027	0.0170387	1.85924	0.0629933
IL-2RA	0.0176441	0.00477237	0.0013632	0.0171901	1.02641	0.304697
IL-4	0.0249819	0.00473343	0.000722257	0.010852	2.30206	0.0213319
IL-5	0.0334416	0.00479126	0.00199089	0.0178024	1.87849	0.0603143
IL-6	0.0279148	0.00473033	0.000851312	0.011756	2.37452	0.0175718	*
IL-7	0.00154294	0.00477569	0.0025474	0.0164864	0.0935889	0.925436
IL-8	0.0861764	0.00478378	0.00161557	0.0169412	5.0868	3.64e-07	**
IL-9	0.00457765	0.0047723	0.00201636	0.0154427	0.296429	0.766903
IP-10	-0.0490834	0.00477542	0.00290883	0.0156011	-3.14616	0.00165431	*
M-CSF	-0.0783656	0.0048002	0	0.02367	-3.31075	0.000930456	**
MCP1-M-CAF	-0.00469789	0.00473185	0.00131154	0.0115833	-0.405575	0.685055
MCP-3	-0.1292	0.00493364	0.00378421	0.0266929	-4.84025	1.3e-06	**
MIF	-0.0407018	0.00477344	0.00156949	0.0171706	-2.37044	0.0177669	*
MIG	-0.0159941	0.00477467	0.00194498	0.0155329	-1.02969	0.303154
MIP-1A	-0.0118538	0.00478382	0.00138723	0.017035	-0.69585	0.486523
MIP-1B	0.031638	0.00473086	0.00459914	0.010719	2.9516	0.00316133	*
PDGF-BB	0.0133734	0.0047296	0.00245537	0.0114338	1.16964	0.242146
RANTES	-0.0307967	0.00477465	0.00121536	0.0174966	-1.76015	0.0783822
SCF	0.00658131	0.00472518	0.00139014	0.0122423	0.53759	0.59086
SCGF-B	-0.0375084	0.00477382	0.00293664	0.0183412	-2.04503	0.0408515	*
SDF-1A	0.00380947	0.00473259	0	0.0110131	0.345904	0.729415
TNF-A	-0.00127267	0.00477861	0	0.0156729	-0.0812024	0.935281
TNF-B	-0.0856643	0.00520752	0.00021942	0.024023	-3.56594	0.000362561	**
TRAIL	0.00632995	0.00472719	0.0018831	0.0125983	0.502446	0.615354
VEGF	0.00275422	0.00472623	0.00355063	0.0107499	0.256209	0.797789

## Sheet: Supplementary Table 4
Supplementary Table 4 - Results of round 2 Omngenic Mendelian Randomization (of inflammation ⇒ the longitudinal brain changes)
** Significant after Bonferroni multiple comparison correction (P-value < 0.05/(15*7) = 0.000477); * nominally significant (P-value < 0.05)
cytokine	longitudinal brain changes	alpha	beta	gamma	se	z_stat	P-value
CRP	amygdala	0.0282698	0.00255691	0	0.0112036	2.52328	0.0116265	*
CRP	caudate	-0.0190911	0.00255759	0	0.00970027	-1.9681	0.0490564	*
CRP	cerebellum_GM	-0.0174434	0.00255645	0.000463536	0.0121536	-1.43525	0.151216
CRP	cerebellum_WM	-0.0331924	0.0025571	0.000186902	0.00976288	-3.39986	0.000674206	*
CRP	cerebral_WM	0.0643451	0.00420231	0.000588354	0.0126425	5.08959	3.58841e-07	**
CRP	cortical_GM	-0.0265312	0.00255735	0.000179976	0.010699	-2.47979	0.013146	*
CRP	hippocampus	0.0237828	0.00255717	0.000417718	0.010874	2.18713	0.0287332	*
CRP	lateral_ventricles	-0.0033976	0.00255657	0.000402938	0.0106533	-0.318924	0.749784
CRP	mean_thickness	-0.0201274	0.00255697	0.000294837	0.0104311	-1.92957	0.0536607
CRP	nucleus_accumbens	-0.0163361	0.00255682	0	0.00943529	-1.73138	0.0833842
CRP	pallidum	-0.0532078	0.00255781	0.000435481	0.00969164	-5.49007	4.01769e-08	**
CRP	putamen	0.0241843	0.00255721	3.77989e-05	0.0107827	2.24289	0.0249042	*
CRP	surface_area	0.0407269	0.00255718	9.45698e-05	0.0103767	3.92485	8.67853e-05	**
CRP	thalamus	-0.00699019	0.00255804	6.67525e-05	0.0110882	-0.630414	0.528424
CRP	total_brain	-0.00177128	0.00255674	0.000211167	0.0107979	-0.164039	0.8697
GROA	amygdala	0.36867	5.06642e-05	0	0.300301	1.22767	0.219571
GROA	caudate	-0.943975	9.44991e-05	0	3.58296	-0.263462	0.792195
GROA	cerebellum_GM	-0.199444	-0.000579468	0.000485874	0.26875	-0.742119	0.458016
GROA	cerebellum_WM	0.0681391	-0.000569737	0.000159475	0.247255	0.275582	0.782869
GROA	cerebral_WM	-0.600558	8.05666e-08	0.000701327	0.355407	-1.68977	0.0910711
GROA	cortical_GM	0.128209	-0.000585321	0.000137851	0.254611	0.503547	0.61458
GROA	hippocampus	-0.419786	-4.56531e-06	0.000358794	0.952549	-0.440697	0.659432
GROA	lateral_ventricles	-0.203752	-6.35072e-07	0.000436604	0.0826057	-2.46656	0.0136419	*
GROA	mean_thickness	0.239408	-0.000562376	0.000285935	0.336669	0.711107	0.477018
GROA	nucleus_accumbens	0.0486852	-0.0005416	0	0.125568	0.387719	0.698224
GROA	pallidum	1.38663	0.000512076	0.0136619	141.623	0.00979101	0.992188
GROA	putamen	0.172215	-0.000565568	4.86759e-05	0.233744	0.736769	0.461263
GROA	surface_area	-8.6683	-0.01077	12.7533	1030.74	-0.00840975	0.99329
GROA	thalamus	0.225894	-4.19431e-05	0.000119	14.4442	0.0156391	0.987522
GROA	total_brain	-0.0819884	-0.00055304	0.000169678	0.260517	-0.314714	0.752979
IL-8	amygdala	-0.528476	1.917e-06	0	0.220684	-2.39472	0.016633	*
IL-8	caudate	-0.00309412	0.000685776	0	0.214002	-0.0144583	0.988464
IL-8	cerebellum_GM	0.122314	0.000689512	0.000463309	0.209973	0.582524	0.560214
IL-8	cerebellum_WM	0.277458	0.000865997	0.0151908	9.48955	0.0292383	0.976675
IL-8	cerebral_WM	-0.250708	-0.00298482	0.000877137	0.0920435	-2.7238	0.00645357	*
IL-8	cortical_GM	-0.14204	0.000682601	0.000123609	0.232718	-0.610351	0.541629
IL-8	hippocampus	0.253206	0.000668908	0.000340217	1.87958	0.134714	0.892838
IL-8	lateral_ventricles	0.720172	-0.00224942	0.00150934	2.52421	0.285306	0.77541
IL-8	mean_thickness	-0.265447	0.000695753	0.000207742	0.244343	-1.08637	0.277314
IL-8	nucleus_accumbens	-0.0905166	0.000690394	0	0.138497	-0.653564	0.513393
IL-8	pallidum	-0.269882	0.000695871	0.000355891	0.232751	-1.15953	0.246241
IL-8	putamen	0.231849	0.000679821	0.00622458	7.13991	0.0324722	0.974095
IL-8	surface_area	0.088757	0.000696009	6.85316e-05	0.18078	0.490967	0.62345
IL-8	thalamus	0.21587	0.000686428	7.48231e-06	0.218221	0.989225	0.322553
IL-8	total_brain	-0.0319308	0.00069566	0.000172069	0.200309	-0.159408	0.873348
